# Supplementary material for: The Chimeric Nuclease SpRYc Exhibits Highly Variable Performance Across Biological Systems
Source: Int J Mol Sci. 2026 Jan 3;27(1):488. doi: 10.3390/ijms27010488 (PMC12787127; doi:10.3390/ijms27010488)
Supplement: Supplementary file 1 [file ijms-27-00488-s001.zip]

Archive with 1 entries (1 files):
- ijms-4084157-supplementary.pdf
